# Supplementary material for: Comparative Metagenomic Analysis of Bacteriophages and Prophages in Gnotobiotic Mouse Models
Source: Microorganisms. 2024 Jan 25;12(2):255. doi: 10.3390/microorganisms12020255 (PMC10892684; doi:10.3390/microorganisms12020255)
Supplement: Supplementary file 1 [file microorganisms-12-00255-s001.zip]

Archive with 1 entries (1 files):
- microorganisms-2800384-supplementary.pdf
